# Supplementary material for: The naringenin-dependent regulator FdeR can be applied as a NIMPLY gate controlled by naringenin and arabinose
Source: Synth Biol (Oxf). 2024 Jan 16;9(1):ysae001. doi: 10.1093/synbio/ysae001 (PMC10799723; doi:10.1093/synbio/ysae001)
Supplement: ysae001_Supp [file ysae001_supp.zip]

Archive with 2 entries (2 files):
- Supplementary Data_After revision_Final version.docx
- pFMK13.gbk
