# Supplementary material for: The naringenin-dependent regulator FdeR can be applied as a NIMPLY gate controlled by naringenin and arabinose
Source: Synth Biol (Oxf). 2024 Jan 16;9(1):ysae001. doi: 10.1093/synbio/ysae001 (PMC10799723; doi:10.1093/synbio/ysae001)
Supplement: ysae001_Supp [file ysae001_supp.zip › pFMK13.gbk]

LOCUS       Exported File           6224 bp ds-DNA    circular SYN 23-SEP-2020
DEFINITION  .
ACCESSION   .
VERSION     .
KEYWORDS    pSB1C3 K808000 B0034 mRFP B0034 fdeR B0015 PfdeA I13504
SOURCE      synthetic DNA construct
  ORGANISM  recombinant plasmid
REFERENCE   1  (bases 1 to 6224)
  AUTHORS   .
  TITLE     Direct Submission
  JOURNAL   Exported Sunday, Nov 5, 2023 from SnapGene 1.1.3
            http://www.snapgene.com
FEATURES             Location/Qualifiers
     source          1..6224
                     /organism="recombinant plasmid"
                     /mol_type="other DNA"
     RBS             9..20
                     /note="color: #a6acb3"
     CDS             27..732
                     /codon_start=1
                     /note="mRFP"
                     /note="color: #993366"
                     /translation="MASSEDVIKEFMRFKVRMEGSVNGHEFEIEGEGEGRPYEGTQTAK
                     LKVTKGGPLPFAWDILSPQFQYGSKAYVKHPADIPDYLKLSFPEGFKWERVMNFEDGGV
                     VTVTQDSSLQDGEFIYKVKLRGTNFPSDGPVMQKKTMGWEASTERMYPEDGALKGEIKM
                     RLKLKDGGHYDAEVKTTYMAKKPVQLPGAYKTDIKLDITSHNEDYTIVEQYERAEGRHS
                     TGA**R**C*CRS"
     RBS             741..752
                     /note="color: #a6acb3"
     CDS             759..1688
                     /codon_start=1
                     /note="fdeR"
                     /note="color: #993366"
                     /translation="MRFNKLDLNLLVALDALLTEMSISRAAEKIHLSQSAMSNALARLR
                     EYFDDELLIQVGRRMEPTPRAEVLKDAVHDVLRRIDGSIAALPAFVPAESTREFRISVS
                     DFTLSVLIPRVLARAHAEGKHIRFALMPQVQDPTRSLDRAEVDLLVLPQEFCTPDHPAE
                     EVFRERHVCVVWRDSALAQGELTLERYMASGHVVMVPPGANASSVEAWMARKLGFARRV
                     EVTSFSFASALALVQGTDRIATVHARLAQLLAPQWPVVIKESPLSLGEMRQMMQWHRYR
                     SNDPGIQWLRRVFLESAQEMDAALPGIC"
     terminator      1705..1750
                     /note="rrnB T1 terminator"
                     /note="transcription terminator T1 from the E. coli rrnB 
                     gene"
                     /note="color: #ffffff"
     terminator      1792..1819
                     /note="T7Te terminator"
                     /note="phage T7 early transcription terminator"
                     /note="color: #ffffff"
     CDS             2089..2805
                     /codon_start=1
                     /product="Aequoria victoria green fluorescent protein"
                     /note="GFP"
                     /note="color: #05fd14"
                     /translation="MRKGEELFTGVVPILVELDGDVNGHKFSVSGEGEGDATYGKLTLK
                     FICTTGKLPVPWPTLVTTFGYGVQCFARYPDHMKQHDFFKSAMPEGYVQERTIFFKDDG
                     NYKTRAEVKFEGDTLVNRIELKGIDFKEDGNILGHKLEYNYNSHNVYIMADKQKNGIKV
                     NFKIRHNIEDGSVQLADHYQQNTPIGDGPVLLPDNHYLSTQSALSKDPNEKRDHMVLLE
                     FVTAAGITHGMDELYK"
     terminator      2825..2870
                     /note="rrnB T1 terminator"
                     /note="transcription terminator T1 from the E. coli rrnB 
                     gene"
                     /note="color: #ffffff"
     terminator      2912..2939
                     /note="T7Te terminator"
                     /note="phage T7 early transcription terminator"
                     /note="color: #ffffff"
     rep_origin      complement(3219..3807)
                     /direction=LEFT
                     /note="ori"
                     /note="high-copy-number colE1/pMB1/pBR322/pUC origin of 
                     replication"
                     /note="color: #ffff00"
     terminator      3990..4084
                     /gene="
                     "
                     /note="lambda t0 terminator"
                     /note="transcription terminator from phage lambda"
                     /note="color: #ffffff"
     CDS             complement(4105..4764)
                     /codon_start=1
                     /gene="cat"
                     /product="chloramphenicol acetyltransferase"
                     /note="CmR"
                     /note="confers resistance to chloramphenicol"
                     /note="color: #ccffcc"
                     /translation="MEKKITGYTTVDISQWHRKEHFEAFQSVAQCTYNQTVQLDITAFL
                     KTVKKNKHKFYPAFIHILARLMNAHPEFRMAMKDGELVIWDSVHPCYTVFHEQTETFSS
                     LWSEYHDDFRQFLHIYSQDVACYGENLAYFPKGFIENMFFVSANPWVSFTSFDLNVANM
                     DNFFAPVFTMGKYYTQGDKVLMPLAIQVHHAVCDGFHVGRMLNELQQYCDEWQGGA"
     CDS             complement(5016..5894)
                     /codon_start=1
                     /gene="araC"
                     /product="L-arabinose regulatory protein"
                     /note="araC"
                     /note="color: #993366"
                     /translation="MAEAQNDPLLPGYSFNAHLVAGLTPIEANGYLDFFIDRPLGMKGY
                     ILNLTIRGQGVVKNQGREFVCRPGDILLFPPGEIHHYGRHPEAREWYHQWVYFRPRAYW
                     HEWLNWPSIFANTGFFRPDEAHQPHFSDLFGQIINAGQGEGRYSELLAINLLEQLLLRR
                     MEAINESLHPPMDNRVREACQYISDHLADSNFDIASVAQHVCLSPSRLSHLFRQQLGIS
                     VLSWREDQRISQAKLLLSTTRMPIATVGRNVGFDDQLYFSRVFKKCTGASPSEFRAGCE
                     EKVNDVAVKLS"
     promoter        6040..6205
                     /gene="araBAD"
                     /note="araBAD promoter"
                     /note="promoter of the L-arabinose operon of E. coli; the 
                     araC regulatory gene is transcribed in the opposite 
                     direction"
                     /note="color: #ffffff; direction: RIGHT"
ORIGIN
        1 tactagagaa agaggagaaa tactagatgg cttcctccga agacgttatc aaagagttca
       61 tgcgtttcaa agttcgtatg gaaggttccg ttaacggtca cgagttcgaa atcgaaggtg
      121 aaggtgaagg tcgtccgtac gaaggtaccc agaccgctaa actgaaagtt accaaaggtg
      181 gtccgctgcc gttcgcttgg gacatcctgt ccccgcagtt ccagtacggt tccaaagctt
      241 acgttaaaca cccggctgac atcccggact acctgaaact gtccttcccg gaaggtttca
      301 aatgggaacg tgttatgaac ttcgaagacg gtggtgttgt taccgttacc caggactcct
      361 ccctgcaaga cggtgagttc atctacaaag ttaaactgcg tggtaccaac ttcccgtccg
      421 acggtccggt tatgcagaaa aaaaccatgg gttgggaagc ttccaccgaa cgtatgtacc
      481 cggaagacgg tgctctgaaa ggtgaaatca aaatgcgtct gaaactgaaa gacggtggtc
      541 actacgacgc tgaagttaaa accacctaca tggctaaaaa accggttcag ctgccgggtg
      601 cttacaaaac cgacatcaaa ctggacatca cctcccacaa cgaagactac accatcgttg
      661 aacagtacga acgtgctgaa ggtcgtcact ccaccggtgc ttaataacgc tgatagtgct
      721 agtgtagatc gctactagag aaagaggaga aatactagat gcgtttcaac aagctcgacc
      781 tcaatcttct ggtcgccctg gatgcactgc tcacggagat gagcatcagc cgcgccgccg
      841 aaaagatcca tctgagccag tcggccatga gcaatgccct ggcgcggctg cgcgagtatt
      901 tcgatgatga attgctgatc caggtgggcc ggcgcatgga gcccacgccg cgcgccgagg
      961 tgctcaagga tgcggtgcat gatgtgctgc ggcgtatcga tggctccatc gcggcgctgc
     1021 cggccttcgt gccggccgag tccacgcgcg agtttcgcat ctcggtttcg gactttacgc
     1081 tctccgtcct catcccccgg gtgctggcgc gcgcgcacgc cgagggcaag cacatccgct
     1141 ttgccctgat gccgcaggtg caagacccga cccgctcgct ggatcgggcc gaggtggacc
     1201 tgctggtctt gccgcaggaa ttttgcacgc ccgatcatcc tgccgaagag gtcttccgcg
     1261 aacggcatgt ctgcgtggtc tggcgcgaca gtgcgctggc gcaaggcgag ctgacgctgg
     1321 aacgctacat ggcctcaggc catgtggtga tggtgccgcc tggggccaat gcgtcgtcgg
     1381 tggaggcgtg gatggccagg aagctgggct ttgcgcgccg ggtggaagtg accagcttca
     1441 gcttcgcttc tgcgctggcg ctggtacagg ggacggaccg catcgccacg gtgcatgccc
     1501 ggctggcgca gctgctggct ccgcaatggc cggtggtgat caaggagagt ccgctgtcgc
     1561 tgggcgagat gcggcagatg atgcagtggc atcgctaccg cagcaatgat cctggcatcc
     1621 agtggctgcg tcgggtgttt ctggagagtg cgcaggagat ggatgcggcg ctgccaggca
     1681 tctgctgata ctagagccag gcatcaaata aaacgaaagg ctcagtcgaa agactgggcc
     1741 tttcgtttta tctgttgttt gtcggtgaac gctctctact agagtcacac tggctcacct
     1801 tcgggtgggc ctttctgcgt ttatatacta gaggtggtca atgtattgat gccgtccata
     1861 tcatgaatca aaacaatcca tttgatcaat atcaagctca ctcttaagct tcactcatcc
     1921 gctgcatggc cccaccagaa agggctggcg cggcaagccg gcggcgcact cgcactggat
     1981 gcgccgctgt tgagcctggc catgacaacg cgccgatagc ggccacaccc cgccaggcag
     2041 ggtaggagac aaggagacag actactagag aaagaggaga aatactagat gcgtaaagga
     2101 gaagaacttt tcactggagt tgtcccaatt cttgttgaat tagatggtga tgttaatggg
     2161 cacaaatttt ctgtcagtgg agagggtgaa ggtgatgcaa catacggaaa acttaccctt
     2221 aaatttattt gcactactgg aaaactacct gttccatggc caacacttgt cactactttc
     2281 ggttatggtg ttcaatgctt tgcgagatac ccagatcata tgaaacagca tgactttttc
     2341 aagagtgcca tgcccgaagg ttatgtacag gaaagaacta tatttttcaa agatgacggg
     2401 aactacaaga cacgtgctga agtcaagttt gaaggtgata cccttgttaa tagaatcgag
     2461 ttaaaaggta ttgattttaa agaagatgga aacattcttg gacacaaatt ggaatacaac
     2521 tataactcac acaatgtata catcatggca gacaaacaaa agaatggaat caaagttaac
     2581 ttcaaaatta gacacaacat tgaagatgga agcgttcaac tagcagacca ttatcaacaa
     2641 aatactccaa ttggcgatgg ccctgtcctt ttaccagaca accattacct gtccacacaa
     2701 tctgcccttt cgaaagatcc caacgaaaag agagaccaca tggtccttct tgagtttgta
     2761 acagctgctg ggattacaca tggcatggat gaactataca aataataata ctagagccag
     2821 gcatcaaata aaacgaaagg ctcagtcgaa agactgggcc tttcgtttta tctgttgttt
     2881 gtcggtgaac gctctctact agagtcacac tggctcacct tcgggtgggc ctttctgcgt
     2941 ttatatacta gtagcggccg ctgcagtccg gcaaaaaagg gcaaggtgtc accaccctgc
     3001 cctttttctt taaaaccgaa aagattactt cgcgttatgc aggcttcctc gctcactgac
     3061 tcgctgcgct cggtcgttcg gctgcggcga gcggtatcag ctcactcaaa ggcggtaata
     3121 cggttatcca cagaatcagg ggataacgca ggaaagaaca tgtgagcaaa aggccagcaa
     3181 aaggccagga accgtaaaaa ggccgcgttg ctggcgtttt tccacaggct ccgcccccct
     3241 gacgagcatc acaaaaatcg acgctcaagt cagaggtggc gaaacccgac aggactataa
     3301 agataccagg cgtttccccc tggaagctcc ctcgtgcgct ctcctgttcc gaccctgccg
     3361 cttaccggat acctgtccgc ctttctccct tcgggaagcg tggcgctttc tcatagctca
     3421 cgctgtaggt atctcagttc ggtgtaggtc gttcgctcca agctgggctg tgtgcacgaa
     3481 ccccccgttc agcccgaccg ctgcgcctta tccggtaact atcgtcttga gtccaacccg
     3541 gtaagacacg acttatcgcc actggcagca gccactggta acaggattag cagagcgagg
     3601 tatgtaggcg gtgctacaga gttcttgaag tggtggccta actacggcta cactagaaga
     3661 acagtatttg gtatctgcgc tctgctgaag ccagttacct tcggaaaaag agttggtagc
     3721 tcttgatccg gcaaacaaac caccgctggt agcggtggtt tttttgtttg caagcagcag
     3781 attacgcgca gaaaaaaagg atctcaagaa gatcctttga tcttttctac ggggtctgac
     3841 gctcagtgga acgaaaactc acgttaaggg attttggtca tgagattatc aaaaaggatc
     3901 ttcacctaga tccttttaaa ttaaaaatga agttttaaat caatctaaag tatatatgag
     3961 taaacttggt ctgacagctc gaggcttgga ttctcaccaa taaaaaacgc ccggcggcaa
     4021 ccgagcgttc tgaacaaatc cagatggagt tctgaggtca ttactggatc tatcaacagg
     4081 agtccaagcg agctcgatat caaattacgc cccgccctgc cactcatcgc agtactgttg
     4141 taattcatta agcattctgc cgacatggaa gccatcacaa acggcatgat gaacctgaat
     4201 cgccagcggc atcagcacct tgtcgccttg cgtataatat ttgcccatgg tgaaaacggg
     4261 ggcgaagaag ttgtccatat tggccacgtt taaatcaaaa ctggtgaaac tcacccaggg
     4321 attggctgag acgaaaaaca tattctcaat aaacccttta gggaaatagg ccaggttttc
     4381 accgtaacac gccacatctt gcgaatatat gtgtagaaac tgccggaaat cgtcgtggta
     4441 ttcactccag agcgatgaaa acgtttcagt ttgctcatgg aaaacggtgt aacaagggtg
     4501 aacactatcc catatcacca gctcaccgtc tttcattgcc atacgaaatt ccggatgagc
     4561 attcatcagg cgggcaagaa tgtgaataaa ggccggataa aacttgtgct tatttttctt
     4621 tacggtcttt aaaaaggccg taatatccag ctgaacggtc tggttatagg tacattgagc
     4681 aactgactga aatgcctcaa aatgttcttt acgatgccat tgggatatat caacggtggt
     4741 atatccagtg atttttttct ccattttagc ttccttagct cctgaaaatc tcgataactc
     4801 aaaaaatacg cccggtagtg atcttatttc attatggtga aagttggaac ctcttacgtg
     4861 cccgatcaac tcgagtgcca cctgacgtct aagaaaccat tattatcatg acattaacct
     4921 ataaaaatag gcgtatcacg aggcagaatt tcagataaaa aaaatcctta gctttcgcta
     4981 aggatgattt ctggaattcg cggccgcttc tagagttatg acaacttgac ggctacatca
     5041 ttcacttttt cttcacaacc ggcacggaac tcgctcgggc tggccccggt gcatttttta
     5101 aatacccgcg agaaatagag ttgatcgtca aaaccaacat tgcgaccgac ggtggcgata
     5161 ggcatccggg tggtgctcaa aagcagcttc gcctggctga tacgttggtc ctcgcgccag
     5221 cttaagacgc taatccctaa ctgctggcgg aaaagatgtg acagacgcga cggcgacaag
     5281 caaacatgct gtgcgacgct ggcgatatca aaattgctgt ctgccaggtg atcgctgatg
     5341 tactgacaag cctcgcgtac ccgattatcc atcggtggat ggagcgactc gttaatcgct
     5401 tccatgcgcc gcagtaacaa ttgctcaagc agatttatcg ccagcagctc cgaatagcgc
     5461 ccttcccctt gcccggcgtt aatgatttgc ccaaacaggt cgctgaaatg cggctggtgc
     5521 gcttcatccg ggcgaaagaa ccccgtattg gcaaatattg acggccagtt aagccattca
     5581 tgccagtagg cgcgcggacg aaagtaaacc cactggtgat accattcgcg agcctccgga
     5641 tgacgaccgt agtgatgaat ctctcctggc gggaacagca aaatatcacc cggtcggcaa
     5701 acaaattctc gtccctgatt tttcaccacc ccctgaccgc gaatggtgag attgagaata
     5761 taacctttca ttcccagcgg tcggtcgata aaaaaatcga gataaccgtt ggcctcaatc
     5821 ggcgttaaac ccgccaccag atgggcatta aacgagtatc ccggcagcag gggatcattt
     5881 tgcgcttcag ccatactttt catactcccg ccattcagag aagaaaccaa ttgtccatat
     5941 tgcatcagac attgccgtca ctgcgtcttt tactggctct tctcgctaac caaaccggta
     6001 accccgctta ttaaaagcat tctgtaacaa agcgggacca aagccatgac aaaaacgcgt
     6061 aacaaaagtg tctataatca cggcagaaaa gtccacattg attatttgca cggcgtcaca
     6121 ctttgctatg ccatagcatt tttatccata agattagcgg atcctacctg acgcttttta
     6181 tcgcaactct ctactgtttc tccatacccg ttttttgggc taac
//
